# Supplementary material for: Effect of Post-Ruminal Urea Supply on Growth Performance of Grazing Nellore Young Bulls at Dry Season
Source: Animals (Basel). 2023 Jan 6;13(2):207. doi: 10.3390/ani13020207 (PMC9854706; doi:10.3390/ani13020207)
Supplement: Supplementary file 1 [file animals-13-00207-s001.zip]

Archive with 1 entries (1 files):
- animals-2113041-supplementary.pdf
